# Supplementary material for: Evaluating Allium sativum and Vitis vinifera Extracts as Potential Adjuvant Agents in Colorectal Cancer: Insights from HT-29 and Caco-2 Models
Source: Biomedicines. 2025 Aug 13;13(8):1968. doi: 10.3390/biomedicines13081968 (PMC12383492; doi:10.3390/biomedicines13081968)
Supplement: Supplementary file 1 [file biomedicines-13-01968-s001.zip]

Archive with 1 entries (1 files):
- biomedicines-3781971-supplementary.pdf
